# Supplementary material for: cloneRate: fast estimation of single-cell clonal dynamics using coalescent theory
Source: Bioinformatics. 2023 Sep 12;39(9):btad561. doi: 10.1093/bioinformatics/btad561 (PMC10534056; doi:10.1093/bioinformatics/btad561)
Supplement: btad561_Supplementary_Data [file btad561_supplementary_data.zip]

Archive with 8 entries (8 files):
- Table_S3.xlsx
- Table_S2.xlsx
- Table_S7.xlsx
- cloneRate_Supplementary.pdf
- Table_S5.xlsx
- Table_S4.xlsx
- Table_S1.xlsx
- Table_S6.xlsx
